# Supplementary material for: Adapter-Mediated Transduction with Lentiviral Vectors: A Novel Tool for Cell-Type-Specific Gene Transfer
Source: Viruses. 2022 Sep 30;14(10):2157. doi: 10.3390/v14102157 (PMC9607492; doi:10.3390/v14102157)
Supplement: Supplementary file 1 [file viruses-14-02157-s001.zip]

Archive with 1 entries (1 files):
- viruses-1918527-supplementary.pdf
